# Supplementary material for: Focal Minimally Invasive Treatment in Localized Prostate Cancer: Comprehensive Review of Different Possible Strategies
Source: Cancers (Basel). 2024 Feb 13;16(4):765. doi: 10.3390/cancers16040765 (PMC10887212; doi:10.3390/cancers16040765)
Supplement: Supplementary file 1 [file cancers-16-00765-s001.zip]

Archive with 1 entries (1 files):
- cancers-2799378-supplementary.pdf
